# Supplementary material for: A Critical Study on DNA Probes Attached to Microplate for CRISPR/Cas12 Trans-Cleavage Activity
Source: Biosensors (Basel). 2023 Aug 17;13(8):824. doi: 10.3390/bios13080824 (PMC10452489; doi:10.3390/bios13080824)
Supplement: Supplementary file 1 [file biosensors-13-00824-s001.zip]

Archive with 2 entries (2 files):
- biosensors-2487259-supplementary.pdf
- SM-2_TableS2_ANOVA statistic.xlsx
